# Supplementary material for: Can role model women in politics help married women reduce suicides? Evidence from a quasi-experimental study in Brazil
Source: Front Public Health. 2025 Jan 10;12:1513669. doi: 10.3389/fpubh.2024.1513669 (PMC11771139; doi:10.3389/fpubh.2024.1513669)
Supplement: Supplementary file 1 [file Data_Sheet_1.ZIP]

Archive with 2 entries (2 files):
- WMandSUICIDE_PLOS.do
- WMandSUICIDE_PLOS.dta
