# Supplementary material for: Can role model women in politics help married women reduce suicides? Evidence from a quasi-experimental study in Brazil
Source: Front Public Health. 2025 Jan 10;12:1513669. doi: 10.3389/fpubh.2024.1513669 (PMC11771139; doi:10.3389/fpubh.2024.1513669)
Supplement: Supplementary file 1 [file Data_Sheet_1.ZIP › WMandSUICIDE_PLOS.do]

*Women Mayors and Suicides_PLOS

*Table 1 - Descriptive statistics and balanced of covariates

sum p100_suc_fem p100_suc_masc p100_sufsch_1_3 p100_sufsch_4_7 p100_sufsch_8_11 p100_sufsch_12mais p100_sufsts_solt p100_sufsts_casado p100_sufsts_sepjud p100_sufsts_viuvo p100_suc1519 p100_suc2039 p100_suc4069 p100_suca70 p100_suc_amar p100_suc_br p100_suc_ind p100_suc_parda p100_suc_preta hs_comp sup_comp pt psdb pfl pmdb share_VER_MUL share_NV_VER_MUL internet alfabetizados gdp00pc vacina mulher theil domrural BFM p100_hm_lag d2004 d2008 d2012 if mulher_venceu==0 & ano>=2004

sum p100_suc_fem p100_suc_masc p100_sufsch_1_3 p100_sufsch_4_7 p100_sufsch_8_11 p100_sufsch_12mais p100_sufsts_solt p100_sufsts_casado p100_sufsts_sepjud p100_sufsts_viuvo p100_suc1519 p100_suc2039 p100_suc4069 p100_suca70 p100_suc_amar p100_suc_br p100_suc_ind p100_suc_parda p100_suc_preta hs_comp sup_comp pt psdb pfl pmdb share_VER_MUL share_NV_VER_MUL internet alfabetizados gdp00pc vacina mulher theil domrural BFM p100_hm_lag d2004 d2008 d2012 if mulher_venceu==1 & ano>=2004
rdrobust hs_comp margin if ano>=2004,  all 
outreg2 using table1.xls, replace
rdrobust sup_comp margin if ano>=2004,  all
outreg2 using table1.xls, append
rdrobust pt margin if ano>=2004,  all
outreg2 using table1.xls, append
rdrobust psdb margin if ano>=2004,  all 
outreg2 using table1.xls, append
rdrobust pfl margin if ano>=2004,  all 
outreg2 using table1.xls, append
rdrobust pmdb margin if ano>=2004,  all 
outreg2 using table1.xls, append
rdrobust share_VER_MUL margin if ano>=2004,  all 
outreg2 using table1.xls, append
rdrobust share_NV_VER_MUL margin if ano>=2004,  all 
outreg2 using table1.xls, append
rdrobust internet margin if ano>=2004,  all 
outreg2 using table1.xls, append
rdrobust alfabetizados margin if ano>=2004,  all 
outreg2 using table1.xls, append
rdrobust gdp00pc margin if ano>=2004,  all 
outreg2 using table1.xls, append
rdrobust vacina margin if ano>=2004,  all 
outreg2 using table1.xls, append
rdrobust mulher margin if ano>=2004,  all 
outreg2 using table1.xls, append
rdrobust theil margin if ano>=2004,  all 
outreg2 using table1.xls, append
rdrobust domrural margin if ano>=2004,  all 
outreg2 using table1.xls, append
rdrobust BFM margin if ano>=2004,  all
outreg2 using table1.xls, append
rdrobust p100_hm_lag margin if ano==2004,  all
outreg2 using table1.xls, append
rdrobust d2004 margin if ano>=2004,  all 
outreg2 using table1.xls, append
rdrobust d2008 margin if ano>=2004,  all 
outreg2 using table1.xls, append
rdrobust d2012 margin if ano>=2004,  all 
outreg2 using table1.xls, append

*Table 2 

*backward
rdrobust p100_sufsch_1_3lag margin if ano==2004,  all vce(cluster cod_mun)
outreg2 using table2.xls, replace
rdrobust p100_sufsts_casadolag margin if ano==2004,  all vce(cluster cod_mun)
outreg2 using table2.xls, append
rdrobust p100_suc_indlag margin if ano==2004,  all vce(cluster cod_mun)
outreg2 using table2.xls, append

*forward  
rdrobust p100_suc_fem margin if ano>=2004,  all vce(cluster cod_mun)
outreg2 using table2.xls, replace
rdrobust p100_suc_masc margin if ano>=2004,  all vce(cluster cod_mun)
outreg2 using table2.xls, append
rdrobust p100_sufsch_1_3 margin if ano>=2004,  all vce(cluster cod_mun)
outreg2 using table2.xls, append
rdrobust p100_sufsch_4_7 margin if ano>=2004,  all vce(cluster cod_mun)
outreg2 using table2.xls, append
rdrobust p100_sufsch_8_11 margin if ano>=2004,  all vce(cluster cod_mun)
outreg2 using table2.xls, append
rdrobust p100_sufsch_12mais margin if ano>=2004,  all vce(cluster cod_mun)
outreg2 using table2.xls, append
rdrobust p100_suc1519 margin if ano>=2004,  all vce(cluster cod_mun)
outreg2 using table2.xls, append
rdrobust p100_suc2039 margin if ano>=2004,  all vce(cluster cod_mun)
outreg2 using table2.xls, append
rdrobust p100_suc4069 margin if ano>=2004,  all vce(cluster cod_mun)
outreg2 using table2.xls, append
rdrobust p100_suca70 margin if ano>=2004,  all vce(cluster cod_mun)
outreg2 using table2.xls, append
rdrobust p100_sufsts_solt margin if ano>=2004,  all vce(cluster cod_mun)
outreg2 using table2.xls, append
rdrobust p100_sufsts_casado margin if ano>=2004,  all vce(cluster cod_mun)
outreg2 using table2.xls, append
rdrobust p100_sufsts_casado margin if ano>=2004,  all vce(cluster cod_mun) h(0.05 0.05)
outreg2 using table2.xls, append
rdrobust p100_sufsts_casado margin if ano>=2004,  all vce(cluster cod_mun) h(0.15 0.15)
outreg2 using table2.xls, append
rdrobust p100_sufsts_casado margin if ano>=2004,  p(2) all vce(cluster cod_mun)
outreg2 using table2.xls, append
rdrobust p100_sufsts_sepjud margin if ano>=2004,  all vce(cluster cod_mun)
outreg2 using table2.xls, append
rdrobust p100_sufsts_viuvo margin if ano>=2004,  all vce(cluster cod_mun)
outreg2 using table2.xls, append
rdrobust p100_suc_amar margin if ano>=2004,  all vce(cluster cod_mun)
outreg2 using table2.xls, append
rdrobust p100_suc_br margin if ano>=2004,  all vce(cluster cod_mun)
outreg2 using table2.xls, append
rdrobust p100_suc_ind margin if ano>=2004,  all vce(cluster cod_mun)
outreg2 using table2.xls, append
rdrobust p100_suc_parda margin if ano>=2004,  all vce(cluster cod_mun)
outreg2 using table2.xls, append
rdrobust p100_suc_preta margin if ano>=2004,  all vce(cluster cod_mun)
outreg2 using table2.xls, append


*Figure 1

rdplot p100_sufsts_casado margin if margin<0.5 & margin>-0.5 & ano>=2004, ci(90) kernel(tri) graph_options(legend(off)  xtitle("Women margin of victory", size(small)) graphregion(color(white)) ytitle("Number of married women suicides") xlabel(-0.5(0.05)0.5))) 
graph save LF_suicide.gph, replace

graph combine LF_suicide.gph, title("Figure 1", size(medium)) graphregion(color(white))


* Appendix

* McCrary (2004, 2008, 2012)

*Manipulação
*Histograma
twoway (hist margin if ano>=2004, frequency width(0.02)  xlabel(-0.6(0.1) 0.6) fcolor(olive) subtitle("Frequency of Women margin of victory" "mixed-gender races")) (hist margin if ano>=2004, frequency width(0.01) xlabel(-0.6(0.1) 0.6) xline(0) lcolor(olive_teal)  fcolor(olive_teal)) (hist margin if ano>=2004, frequency width(0.005) lcolor(navy) xlabel(-0.6(0.1) 0.6) fcolor(navy) legend(off) xtitle("Margin of victory") ytitle("absolute frequency") plotregion(ilcolor(white)) graphregion(color(white) fcolor(white) lcolor(white) ilcolor(white) ifcolor(white))) if margin>=-0.3 & margin<=0.3, xlabel(-0.3(0.1)0.3)
graph save hist.gph, replace

*McCrary 
DCdensity margin if ano>=2004, breakpoint(0) gen(Xj Yj r0 fhat se_fhat)  
graph save mccrary.gph, replace

graph combine hist.gph mccrary.gph, title("Figure A1: Manipulation tests", size (medium))  graphregion(color(white)) note("T-statistic of McCrary test=-0.02")


*Figure - covariates  

rdplot hs_comp margin if margin<0.5 & margin>-0.5 & ano>=2004, ci(90) kernel(tri) graph_options(legend(off)  xtitle("Margin of victory", size(small)) graphregion(color(white)) ytitle("Graduated Secondary school") xlabel(-0.5(0.05)0.5)) ) 
graph save cov1.gph, replace
rdplot sup_comp margin if margin<0.5 & margin>-0.5 & ano>=2004, ci(90) kernel(tri) graph_options(legend(off)  xtitle("Margin of victory", size(small)) graphregion(color(white)) ytitle("Graduated college") xlabel(-0.5(0.05)0.5)) ) 
graph save cov2.gph, replace
rdplot pt margin if margin<0.5 & margin>-0.5 & ano>=2004, ci(90) kernel(tri) graph_options(legend(off)  xtitle("Margin of victory", size(small)) graphregion(color(white)) ytitle("PT party") xlabel(-0.5(0.05)0.5)) ) 
graph save cov3.gph, replace
rdplot psdb margin if margin<0.5 & margin>-0.5 & ano>=2004, ci(90) kernel(tri) graph_options(legend(off)  xtitle("Margin of victory", size(small)) graphregion(color(white)) ytitle("PSDB party") xlabel(-0.5(0.05)0.5)) ) 
graph save cov4.gph, replace
rdplot pfl margin if margin<0.5 & margin>-0.5 & ano>=2004, ci(90) kernel(tri) graph_options(legend(off)  xtitle("Margin of victory", size(small)) graphregion(color(white)) ytitle("DEM party") xlabel(-0.5(0.05)0.5)) ) 
graph save cov5.gph, replace
rdplot pmdb margin if margin<0.5 & margin>-0.5 & ano>=2004, ci(90) kernel(tri) graph_options(legend(off)  xtitle("Margin of victory", size(small)) graphregion(color(white)) ytitle("MDB party") xlabel(-0.5(0.05)0.5)) ) 
graph save cov6.gph, replace


graph combine cov1.gph cov2.gph cov3.gph cov4.gph cov5.gph cov5.gph, title("Figure A2: Covariates", size(medium)) graphregion(color(white))


rdplot share_VER_MUL margin if margin<0.5 & margin>-0.5 & ano>=2004, ci(90) kernel(tri) graph_options(legend(off)  xtitle("Margin of victory", size(small)) graphregion(color(white)) ytitle("% women elected as councilor") xlabel(-0.5(0.05)0.5)) ) 
graph save cov7.gph, replace
rdplot share_NV_VER_MUL margin if margin<0.5 & margin>-0.5 & ano>=2004, ci(90) kernel(tri) graph_options(legend(off)  xtitle("Margin of victory", size(small)) graphregion(color(white)) ytitle("% of votes for women as councilor") xlabel(-0.5(0.05)0.5)) ) 
graph save cov8.gph, replace
rdplot internet margin if margin<0.5 & margin>-0.5 & ano>=2004, ci(90) kernel(tri) graph_options(legend(off)  xtitle("Margin of victory", size(small)) graphregion(color(white)) ytitle("% of households with internet") xlabel(-0.5(0.05)0.5)) ) 
graph save cov9.gph, replace
rdplot alfabetizados margin if margin<0.5 & margin>-0.5 & ano>=2004, ci(90) kernel(tri) graph_options(legend(off)  xtitle("Margin of victory", size(small)) graphregion(color(white)) ytitle("% of illiterate") xlabel(-0.5(0.05)0.5)) ) 
graph save cov10.gph, replace
rdplot gdp00pc margin if margin<0.5 & margin>-0.5 & ano>=2004, ci(90) kernel(tri) graph_options(legend(off)  xtitle("Margin of victory", size(small)) graphregion(color(white)) ytitle("Per capita GDP") xlabel(-0.5(0.05)0.5)) ) 
graph save cov11.gph, replace
rdplot vacina margin if margin<0.5 & margin>-0.5 & ano>=2004, ci(90) kernel(tri) graph_options(legend(off)  xtitle("Margin of victory", size(small)) graphregion(color(white)) ytitle("Number of vaccines") xlabel(-0.5(0.05)0.5)) ) 
graph save cov12.gph, replace


graph combine cov7.gph cov8.gph cov9.gph cov10.gph cov11.gph cov12.gph, title("Figure A3: Covariates", size(medium)) graphregion(color(white))


rdplot mulher margin if margin<0.5 & margin>-0.5 & ano>=2004, ci(90) kernel(tri) graph_options(legend(off)  xtitle("Margin of victory", size(small)) graphregion(color(white)) ytitle("% of women") xlabel(-0.5(0.05)0.5)) ) 
graph save cov13.gph, replace
rdplot theil margin if margin<0.5 & margin>-0.5 & ano>=2004, ci(90) kernel(tri) graph_options(legend(off)  xtitle("Margin of victory", size(small)) graphregion(color(white)) ytitle("Theil index") xlabel(-0.5(0.05)0.5)) ) 
graph save cov14.gph, replace
rdplot domrural margin if margin<0.5 & margin>-0.5 & ano>=2004, ci(90) kernel(tri) graph_options(legend(off)  xtitle("Margin of victory", size(small)) graphregion(color(white)) ytitle("% of rural domicile") xlabel(-0.5(0.05)0.5)) ) 
graph save cov15.gph, replace
rdplot BFM margin if margin<0.5 & margin>-0.5 & ano>=2004, ci(90) kernel(tri) graph_options(legend(off)  xtitle("Margin of victory", size(small)) graphregion(color(white)) ytitle("Number of families with cash-transfer program(PBF)") xlabel(-0.5(0.05)0.5)) ) 
graph save cov16.gph, replace
rdplot p100_hm_lag margin if margin<0.5 & margin>-0.5 & ano==2004, ci(90) kernel(tri) graph_options(legend(off)  xtitle("Margin of victory", size(small)) graphregion(color(white)) ytitle("Lagged Women Homicides - The 2000-2004 term") xlabel(-0.5(0.05)0.5)) ) 
graph save cov17.gph, replace

graph combine cov13.gph cov14.gph cov15.gph cov16.gph cov17.gph, title("Figure A4: Covariates", size(medium)) graphregion(color(white))
